# Supplementary material for: How cell wall complexity influences saccharification efficiency in Miscanthus sinensis
Source: J Exp Bot. 2015 Apr 23;66(14):4351–65. doi: 10.1093/jxb/erv183 (PMC4493786; doi:10.1093/jxb/erv183)
Supplement: Supplementary Data [file supp_erv183_jexbot141879_file002.xlsx]

## Sheet: Supplemental Table S2
Glycan Group Recognized	mAb Names	Ammonium Oxalate	Sodium Chlorite	0.1M NaOH	1M NaOH	4M NaOH	Residue
Non-Fucosylated Xyloglucan-1	CCRC-M95	0.2377	0.6603	0.1019	0.0003	0.0458	0.0242
	CCRC-M101	0.3038	0.5849	0.0574	0.0084	0.0584	0.2007
Non-Fucosylated Xyloglucan-2	CCRC-M104	0.2537	0.4208	0.005	0.0002	0.0092	0.1404
	CCRC-M89	0.0687	0.5186	0.082	0.0946	0.015	0.3148
	CCRC-M93	0.0765	0.4768	0.009	0.0951	0.0134	0.2115
	CCRC-M87	0.0675	0.3771	0.048	0.0344	0.0073	0.3815
	CCRC-M88	0.0477	0.4333	0.042	0.066	0.0135	0.377
Non-Fucosylated Xyloglucan-3	CCRC-M100	0.1449	0.5094	0.16	0.1103	0.0491	0.4153
	CCRC-M103	0.1304	0.5202	0.168	0.0669	0.0851	0.3482
Non-Fucosylated Xyloglucan-4	CCRC-M58	0.0993	0.6674	0.028	0.0007	0.0113	0.1318
	CCRC-M86	0.1622	0.5658	0.139	0.514	0.0855	0.6083
	CCRC-M55	0.203	0.5099	0.914	0.0976	0.1338	0.0924
	CCRC-M52	0.2978	0.4599	0.424	0.0103	0.0445	0.1709
	CCRC-M99	0.2675	0.6297	0.379	0.0332	0.1455	0.182
Non-Fucosylated Xyloglucan-5	CCRC-M54	0.2796	0.4678	0.467	0.0094	0.0526	0.1476
	CCRC-M48	0.1737	0.9717	0.242	0.0866	0.091	0.2202
	CCRC-M49	0.27	0.6439	0.142	0.0071	0.0519	0.1747
	CCRC-M96	0.216	0.7732	0.33	0.5973	0.1789	0.2402
	CCRC-M50	0.3041	0.7431	0.734	0.0391	0.0974	0.1347
	CCRC-M51	0.3194	0.8887	0.286	0.0086	0.0504	0.1044
	CCRC-M53	0.2849	0.7889	0.248	0.0122	0.0484	0.1801
Non-Fucosylated Xyloglucan-6	CCRC-M57	0.2703	0.0012	0.5422	0.0028	0.0539	0.0586
Fucosylated Xyloglucan	CCRC-M102	0.1619	0.6849	0.18	0.0178	0.0246	0.6162
	CCRC-M39	0.0237	0.0557	0.009	0.1312	0.0073	0.758
	CCRC-M106	0.1756	0.8192	0.132	0.0148	0.0151	0.6986
	CCRC-M84	0.02	0.0013	0.052	0.0493	0.0417	0.7778
	CCRC-M1	0.118	0.4013	0.711	0.0049	0.0059	0.1933
Xylan-1/XG	CCRC-M111	0.5013	0.0804	0.102	0.0051	0.0872	0.013
	CCRC-M108	0.0244	0.0036	0.397	0.0182	0.0233	0.0694
	CCRC-M109	0.0169	0.0044	0.862	0.0077	0.0443	0.1671
Xylan-2	CCRC-M119	0.3579	0.0137	0.006	0.1617	0.0268	0.594
	CCRC-M115	0.3351	0.881	0.054	0.1168	0.0032	0.3207
	CCRC-M110	0.251	0.8217	0.017	0.1491	0.0017	0.0716
	CCRC-M105	0.0251	0.0098	0.138	0.1282	0.3914	0.165
Xylan-3	CCRC-M117	0.8171	0.1231	0.708	0.101	0.001	0.2317
	CCRC-M113	0.5971	0.0185	0.042	0.1247	0.0015	0.2563
	CCRC-M120	0.063	0.7601	0.129	0.9898	0.0034	0.0991
	CCRC-M118	0.1074	0.2553	0.019	0.9059	0.0321	0.076
	CCRC-M116	0.1833	0.0175	0.163	0.0659	0.0052	0.396
	CCRC-M114	0.172	0.6883	0.012	0.0697	0.0735	0.3361
Xylan-4	CCRC-M154	0.5325	0.0249	0.891	0.0166	0.1021	0.1098
	CCRC-M150	0.5154	0	0.096	0.0004	0.3179	0.2775
Xylan-5	CCRC-M144	0.7261	0	0	0.0124	0.4873	0.0113
	CCRC-M146	0.7985	0	0	0.0013	0.5157	0.0284
	CCRC-M145	0.7352	0	0.022	0.0003	0.6285	0.0145
	CCRC-M155	0.571	0	0.0254	0.056	0.2395	0.0178
Xylan-6	CCRC-M153	0.2201	0.0089	0.107	0.0272	0.4696	0.0565
	CCRC-M151	0.2678	0.5509	0.0028	0	0.6694	0.2184
	CCRC-M148	0.2556	0.43	0.023	0	0.7718	0.1934
	CCRC-M140	0.7763	0.0473	0.03	0.0006	0.4646	0.0486
	CCRC-M139	0.979	0.2846	0	0.0022	0.5987	0.1559
	CCRC-M138	0.3238	0.0038	0.008	0.0015	0.867	0.0576
Xylan-7	CCRC-M160	0.4084	0.0731	0.0544	0.1684	0.4163	0.3419
	CCRC-M137	0.586	0.3582	0.0003	0.0053	0.4674	0.1981
	CCRC-M152	0.3003	0.0193	0.3369	0.2832	0.27	0.1387
	CCRC-M149	0.5465	0.1171	0.0076	0.01196	0.7116	0.2479
Galactomannan-1	CCRC-M75	0.5428	0.4569	0.335	0.1851	0.6712	0.5227
	CCRC-M70	0.4829	0.0514	0.049	0.4809	0.1905	0.0111
	CCRC-M74	0.0392	0.5226	0.103	0	0	0.2571
Galactomannan-2	CCRC-M166	0.009	0	0	0.0004	0.4861	0.003
	CCRC-M168	0.0082	0	0	0.0006	0.4498	0.1953
	CCRC-M174	0.0072	0	0	0.0004	0.7244	0.0148
	CCRC-M175	0.0051	0	0	0.0006	0.4211	0.0738
Acetylated Mannan	CCRC-M169	0.0069	0	0	0.0005	0.0033	0.8339
	CCRC-M170	0.0045	0	0	0.0006	0.0003	0.2736
β-Glucan	LAMP	0.0081	0.0013	0	0.0005	0.1437	0.0427
	BG1	0.2034	0.3966	0	0.0004	0.0347	0.6186
HG Backbone-1	CCRC-M131	0.8861	0	0.0281	0.0019	0.4371	0.0557
	CCRC-M38	0.0396	0	0.553	0.0487	0.9967	0.1284
	JIM5	0.4994	0.5575	0.2143	0.0012	0.1533	0.5163
HG Backbone-2	JIM136	0.7601	0	0	0.0004	0.4263	0.0056
	JIM7	0.3308	0.1443	0	0.0007	0.9705	0.153
RG-I backbone	CCRC-M69	0.6572	0.5415	0.5212	0.0082	0.0596	0.0894
	CCRC-M35	0.3419	0.0174	0.004	0.5039	0	0.0605
	CCRC-M36	0.238	0.0262	0.0003	0.7289	0	0.0646
	CCRC-M14	0.6071	0.0311	0.0051	0.0947	0.1038	0.0248
	CCRC-M129	0.0011	0	0	0.0004	0.0004	0.0711
	CCRC-M72	0.4893	0.0243	0.0109	0.5206	0.0006	0.0729
Linseed Mucilage RG-I	JIM3	0.5693	0	0	0.0004	0.0916	0.2326
	CCRC-M40	0.0974	0.0001	0	0.6001	0.0084	0.0188
	CCRC-M161	0.0346	0	0	0.0005	0.337	0.0018
	CCRC-M164	0.8056	0	0	0.0006	0.4198	0.1476
Physcomitrella Pectin	CCRC-M98	0.2177	0.0171	0.845	0.0236	0.1238	0.2148
	CCRC-M94	0.7446	0.2808	0.0004	0.1072	0.0069	0.9038
RG-Ia	CCRC-M5	0.102	0.0201	0.008	0.427	0.0038	0
	CCRC-M2	0.3315	0.0245	0.0062	0.6557	0.0014	0.0333
RG-Ib	JIM137	0.9346	0	0	0.0008	0.5468	0.0156
	JIM101	0.0074	0	0	0.0003	0.0645	0.0021
	CCRC-M61	0.1213	0.0561	0.4452	0.0629	0.412	0.0352
	CCRC-M30	-	-	-	0.3966	0.1042	-
RG-Ic	CCRC-M23	0.5289	0.0261	0.656	0.8651	0.0003	0.3264
	CCRC-M17	0.6046	0.0705	0.065	0.1536	0.1743	0.0086
	CCRC-M19	0.4532	0.5096	0.154	0.1215	0.118	0.0101
	CCRC-M18	0.2796	0.4542	0.014	0.3292	0.7593	0.2494
	CCRC-M56	0.3435	0.0061	0.096	0.1247	0.3155	0.0995
	CCRC-M16	0.5317	0.08	0.077	0.4636	0.2629	0.368
RG-I/Arabinogalactan	CCRC-M60	0.2753	0.0003	0.04	0.0307	0.3158	0.0563
	CCRC-M41	0.1167	0	0.047	0.1286	0.0288	0.1042
	CCRC-M80	0.2415	0	0.013	0.0225	0.9728	0.1179
	CCRC-M79	0.1436	0	0.027	0.079	0.3444	0.1034
	CCRC-M44	0.1761	0	0.092	0.4597	0.1165	0.0966
	CCRC-M33	0.2795	0.0102	0.029	0.0443	0.0015	0.0454
	CCRC-M32	0.3	0.0022	0.0001	0.0479	0.0005	0.3007
	CCRC-M13	0.4747	0.0003	0.0043	0.0129	0.2899	0.0338
	CCRC-M42	0.1414	0.0003	0.2147	0.5473	0.843	0.3929
	CCRC-M24	0.0999	0	0.147	0.0362	0.2321	0.237
	CCRC-M12	0.7393	0.0004	0.0087	0.0147	0.2646	0.2138
	CCRC-M7	0.4936	0	0.0019	0.0411	0.024	0.0014
	CCRC-M77	0.1597	0	0.0433	0.4933	0.3362	0.0149
	CCRC-M25	0.1148	0.0001	0.0419	0.0279	0.0645	0.0715
	CCRC-M9	0.1664	0.0008	0.0087	0.0258	0.0289	0.0176
	CCRC-M128	0.0451	0	0	0.0005	0.1362	0.2847
	CCRC-M126	0.3787	0	0.0258	0.0693	0.3638	0.4608
	CCRC-M134	0.6445	0	0	0.0003	0.9584	0.2665
	CCRC-M125	0.3419	0	0.0443	0.0422	0.7983	0.3636
	CCRC-M123	0.3768	0	0.0776	0.2178	0.2692	0.2909
	CCRC-M122	0.387	0	0.0739	0.0695	0.9281	0.1657
	CCRC-M121	0.43	0	0.377	0.0154	0.6136	0.1763
	CCRC-M112	0.238	0	0.02	0	0.0015	0.1181
	CCRC-M21	0.6408	0	0.018	0.0287	0.7246	0.0987
	JIM131	0.5207	0.0001	0.0008	0	0.1683	0.4306
	CCRC-M22	0.6057	0.0002	0.015	0.1307	0.7917	0.0492
	JIM132	0.0378	0	0	0.0001	0.5227	0.3198
	JIM1	0.0121	0	0	0.0003	0.2575	0.3247
	CCRC-M15	0.3989	0.0109	0.0014	0.0681	0.1422	0.0301
	CCRC-M8	0.16	0.0084	0.003	0.0166	0.0303	0.0113
	JIM16	0.3162	0.0004	0	0.011	0.2419	0.3471
Arabinogalactan-1	JIM93	0.0531	0	0	0.0313	0.2519	0.3958
	JIM94	0.2866	0	0	0.0015	0.5593	0.3915
	JIM11	0.0147	0	0	0.001	0.0828	0.3227
	MAC204	0.926	0.1234	0	0.001	0.4695	0.0978
	JIM20	0.3328	0.0002	0.1233	0.8916	0.0003	0.3617
Arabinogalactan-2	JIM14	0.9808	0	0.001	0.0018	0.4474	0.5629
	JIM19	0.1495	0.001	0.589	0.386	0.7423	0.3464
	JIM12	0.5027	0.0077	0	0.0005	0.3209	0.5147
	CCRC-M133	0.0028	0	0	0.0007	0.1374	0.0744
	CCRC-M107	0.0987	0	0.0522	0.1926	0.5245	0.0544
Arabinogalactan-3	JIM4	0.0132	0	0	0.0008	0.4786	0.3901
	CCRC-M31	0.2675	0.0037	0.0019	0.6144	0	0.1113
	JIM17	0.0586	0	0	0.0046	0.0425	0.3473
	CCRC-M26	0.5895	0.017	0.0049	0.7474	0	0.2925
	JIM15	0.5668	0	0	0.0006	0.4825	0.8973
	JIM8	0.8361	0.0157	0.0026	0.0009	0.7118	0.8203
	CCRC-M85	0.1618	0	0.0014	0.9886	0.7856	0.1529
	CCRC-M81	0.1419	0.0008	0.0104	0.9559	0.672	0.0673
	MAC266	0.3283	0.0172	0.0155	0.9923	0.0087	0
	PN 16.4B4	0.1	0	0	0.0006	0.7145	0.1963
Arabinogalactan-4	MAC207	0.1185	0.0414	0	0.0015	0.0587	0.19
	JIM133	0.2575	0	0.0012	0.0054	0.6486	0.0426
	JIM13	0.2819	0	0.43	0.0091	0.7458	0.9738
	CCRC-M92	0.1737	0.0001	0.005	0.9204	0.7957	0.1284
	CCRC-M91	0.0676	0.3131	0.1094	0.1049	0.0513	0.1842
	CCRC-M78	0.0883	0	0.0318	0.5955	0.5425	0.1133
Unidentified	MAC265	0.0274	0.0001	0	0.0007	0.0495	0.0145
	CCRC-M97	0.2451	0.1336	0.1182	0.0246	0.3171	0.061

## Sheet: Supplemental Table S3
A.
	PC1	PC2	PC3	PC4	PC5	PC6	PC7	PC8	PC9	PC10
Eigenvalue	58.288	23.913	8.012	6.537	5.367	4.624	3.737	2.863	2.462	2.387
Proportion	0.47	0.193	0.065	0.053	0.043	0.037	0.03	0.023	0.02	0.019
B.
Variable	PC1	PC2	PC3	PC4	PC5	PC6	PC7	PC8	PC9	PC10
NFXG-1-OX	-0.105	-0.054	0.165	0.022	0.007	0.011	0.086	0.024	-0.017	0.008
NFXG-2-OX	-0.108	-0.089	0.1	0.027	-0.018	-0.01	0.071	0.067	-0.009	-0.025
NFXG-3-OX	-0.113	-0.057	0.134	0.018	0.003	0.008	0.071	0.03	-0.01	-0.001
NFXG-4-OX	-0.11	-0.044	0.154	0.021	-0.001	0.002	0.085	0.035	-0.02	0.027
NFXG-5-OX	-0.104	-0.006	0.195	0.005	0.029	0.026	0.076	-0.018	-0.016	0.034
NFXG-6-OX	-0.04	0.117	0.204	0	0.144	0.041	-0.045	-0.083	-0.115	0.144
FXG-OX	-0.102	-0.1	0.096	0.04	-0.028	-0.001	0.083	0.037	-0.02	0.055
XYLAN-1-OX	-0.097	0.1	0.139	-0.021	0.077	0.031	0.04	0.01	-0.009	-0.035
XYLAN-2-OX	-0.091	0.078	0.172	-0.026	0.111	0.082	0.018	-0.097	-0.006	0.001
XYLAN-3-OX	-0.116	-0.006	0.136	0.007	-0.002	0.02	0.098	0.003	0.005	0.046
XYLAN-4-OX	-0.06	-0.118	0.149	-0.038	-0.136	-0.11	0.038	0.1	0.07	-0.165
XYLAN-5-OX	0.047	0.087	0.249	-0.046	-0.014	-0.12	-0.102	-0.017	-0.095	0.134
XYLAN-6-OX	0.026	-0.106	0.237	-0.009	-0.102	-0.162	-0.057	0.075	-0.07	0.028
XYLAN-7-OX	-0.068	-0.108	0.166	-0.029	-0.131	-0.115	0.039	0.103	0.044	-0.108
GM-1-OX	0.102	0.003	0.07	-0.074	-0.126	-0.142	-0.127	-0.031	0.015	0.035
GM-2-OX	0.124	-0.005	0.03	-0.034	-0.067	-0.074	-0.079	-0.044	0.001	0.025
ACMAN-OX	0.125	-0.005	0.028	-0.033	-0.065	-0.071	-0.077	-0.044	0.001	0.024
BG-OX	0.112	0	0.058	-0.062	-0.107	-0.12	-0.113	-0.037	0.011	0.03
HG-1-OX	-0.101	-0.043	0.192	-0.04	-0.032	-0.059	-0.012	0.032	0.014	-0.082
RG-1-OX	0.09	0.009	0.198	-0.044	-0.086	-0.153	-0.078	0.035	-0.047	0.026
PECTIN-OX	-0.087	0.016	0.207	-0.018	0.116	0.104	0.045	-0.108	0.013	-0.076
RG1-a-OX	-0.109	-0.022	0.162	0.001	0.045	0.066	0.06	-0.087	0.002	0.052
RG1-b-OX	0.106	-0.001	0.11	-0.06	-0.125	-0.147	-0.089	0	0.003	0.027
RG-ARA-OX	-0.076	-0.021	0.19	-0.058	-0.148	-0.172	0.005	0.14	0.027	-0.066
AG-1-OX	0.07	0.039	0.169	-0.106	-0.164	-0.185	-0.077	0.032	0.054	-0.059
NFXG-6-CL	0.056	-0.11	-0.014	0.065	-0.155	0.196	-0.062	0.167	0.049	0.088
XYLAN-1-CL	-0.017	0.147	0.131	0.051	0.017	-0.027	0.027	0.223	-0.071	-0.09
XYLAN-4-CL	0.11	0.057	0.037	-0.03	-0.067	0.099	-0.063	-0.018	-0.007	-0.092
XYLAN-5-CL	0.127	0.001	0.017	0.007	-0.087	0.008	-0.031	0.019	0.028	0
GM-2-CL	0.126	-0.002	0.021	0.057	-0.072	0.01	-0.051	-0.038	-0.032	-0.028
ACMAN-CL	0.126	-0.002	0.025	0.052	-0.076	0.003	-0.053	-0.034	-0.026	-0.023
BG-CL	0.105	0.008	0.02	0.142	-0.13	0.048	-0.093	-0.076	-0.106	-0.115
HG-1-CL	0.102	-0.066	0.065	0.038	-0.049	0.052	-0.138	0.095	0.161	-0.127
HG-2-CL	0.101	0.016	0.039	0.131	-0.141	0.118	-0.092	-0.035	-0.113	-0.095
RG-1-CL	0.124	-0.024	0.023	0.007	-0.088	0.056	-0.063	0.014	-0.034	0.039
LINSEED-MUC-CL	0.126	0.031	0.02	0.019	-0.058	0.044	-0.031	-0.039	-0.001	-0.029
RG1-a-CL	-0.051	-0.107	-0.017	-0.039	-0.189	0.219	-0.056	0.171	-0.092	0.073
RG1-b-CL	0.127	-0.009	0.027	0.036	-0.072	0.025	-0.046	-0.017	-0.032	-0.016
RG1-c-CL	-0.049	-0.12	0	0.005	-0.148	0.19	-0.113	0.212	0.055	0.083
RG-ARA-CL	-0.011	0.182	0.031	-0.015	-0.06	0.173	0.043	-0.015	-0.009	0.037
AG-1-CL	0.117	0.066	0.025	0.018	-0.072	0.06	-0.002	-0.109	-0.02	0.046
AG-2-CL	0.109	0.1	0.011	-0.022	-0.049	0.063	0.012	-0.062	-0.009	0.045
AG-3-CL	0.113	0.074	0.01	0.038	-0.064	0.102	-0.021	-0.042	-0.007	-0.029
AG-4-CL	-0.024	0.187	0.024	-0.031	0.002	0.113	-0.009	-0.064	-0.015	-0.011
NFXG-2-0.1M	-0.062	-0.116	-0.026	0.026	-0.057	0.098	-0.241	0.014	0.178	-0.023
XYLAN-2-0.1M	-0.036	0.101	0.185	-0.149	0.115	0.116	-0.09	-0.087	0.039	0.044
XYLAN-3-0.1M	-0.081	-0.066	0.002	-0.178	-0.059	0.132	-0.068	-0.015	0.094	-0.191
XYLAN-5-0.1M	-0.029	-0.174	-0.015	-0.022	0.023	0.096	0.013	0.021	0.178	-0.063
XYLAN-6-0.1M	0.043	-0.162	0.023	-0.096	0.044	0.09	0.032	0.019	0.2	0.024
XYLAN-7-0.1M	0.001	-0.154	0.056	-0.066	0.048	0.038	-0.041	-0.123	0.23	0.236
GM-2-0.1M	0.129	-0.013	0.01	-0.029	0.01	-0.014	0.004	0.007	0.034	0.052
ACMAN-0.1M	0.13	-0.013	0.012	-0.028	0.006	-0.014	-0.004	0.009	0.022	0.041
BG-0.1M	0.125	-0.012	-0.009	-0.045	0.002	-0.042	-0.059	-0.048	-0.035	0.005
HG-2-0.1M	0.129	-0.012	0.006	-0.021	-0.004	-0.019	-0.015	-0.03	0.03	0.05
RG-1-0.1M	0.118	-0.002	-0.019	-0.082	0.041	-0.002	-0.03	-0.017	-0.019	-0.139
LINSEED-MUC-0.1M	0.128	-0.03	0.009	-0.028	-0.003	0.018	0.005	-0.005	0.029	0.019
PECTIN-0.1M	-0.051	0.1	0.034	-0.087	0.026	0.147	-0.219	0.215	0.147	-0.137
RG1-a-0.1M	-0.057	0.11	-0.061	0.038	0.16	-0.111	-0.001	0.056	-0.001	-0.246
RG1-b-0.1M	0.129	-0.011	0.011	-0.02	0.01	-0.011	-0.005	-0.017	0.039	0.046
RG-ARA-0.1M	0.077	0.022	0.105	-0.178	0.144	0.087	0.06	-0.143	0.149	-0.046
AG-1-0.1M	0.128	0.002	0.041	-0.05	0.022	-0.011	-0.025	-0.019	0.02	0.012
AG-2-0.1M	0.121	-0.03	0.044	-0.077	-0.008	0.033	-0.006	-0.139	0.007	0.025
AG-3-0.1M	0.127	0.005	0.047	-0.05	0.004	0.007	0.011	-0.056	0.036	0.068
NFXG-1-1M	0.006	-0.18	-0.006	0.116	0.115	-0.014	-0.056	0.07	-0.063	0.013
NFXG-2-1M	-0.04	-0.149	0.054	0.05	0.08	0.055	-0.227	-0.05	-0.128	0.109
NFXG-4-1M	-0.011	-0.16	0.046	0.111	0.175	-0.032	-0.148	-0.049	-0.066	-0.025
NFXG-5-1M	-0.01	-0.161	0.028	0.117	0.172	-0.025	-0.114	-0.058	-0.113	-0.07
NFXG-6-1M	-0.013	-0.165	-0.01	0.133	0.087	-0.083	-0.065	-0.072	0	-0.146
FXG-1M	-0.058	-0.136	0.075	0.093	0.14	0.008	-0.176	-0.029	-0.056	-0.052
XYLAN-1-1M	-0.014	-0.165	0.015	0.114	0.12	-0.056	-0.121	-0.148	-0.024	-0.106
XYLAN-4-1M	0.039	-0.174	0.013	-0.059	-0.005	0.044	0.061	0.04	-0.159	-0.006
XYLAN-5-1M	0.027	-0.171	-0.023	-0.029	-0.027	0.048	0.085	-0.041	-0.164	-0.108
XYLAN-6-1M	0.092	-0.123	-0.012	-0.045	0.021	0.053	0.134	0.045	-0.063	-0.053
XYLAN-7-1M	0.073	-0.092	0.025	-0.004	-0.089	0.051	0.276	0.082	-0.037	-0.157
GM-2-1M	0.116	-0.021	0.008	-0.12	0.099	-0.022	0.02	0.104	-0.002	0.043
ACMAN-1M	0.116	-0.022	0.006	-0.112	0.104	-0.011	0.028	0.109	-0.003	0.04
BG-1M	0.116	-0.02	0.01	-0.118	0.1	-0.018	0.025	0.11	0	0.043
HG-1-1M	0.093	-0.109	0.004	-0.088	0.088	0.078	0.081	0.06	-0.058	-0.051
HG-2-1M	0.115	-0.028	-0.008	-0.092	0.123	0.033	0.043	0.109	-0.02	0.012
RG-1-1M	0.124	-0.049	0.01	-0.038	0.049	0.026	0.046	-0.017	-0.042	-0.023
LINSEED-MUC-1M	0.114	-0.06	-0.004	-0.109	0.095	0.018	0.028	0.054	-0.051	-0.034
RG1-a-1M	0.029	0.015	0.088	0.133	-0.221	0.104	-0.081	-0.343	-0.084	0.067
RG1-b-1M	0.118	-0.029	0.001	-0.077	0.096	0.03	0.052	0.118	-0.01	0.019
RG-ARA-1M	0.096	-0.101	-0.024	-0.041	0.028	0.112	0.034	-0.095	-0.134	-0.09
AG-1-1M	0.112	-0.029	-0.024	-0.094	0.137	0.036	0.07	0.102	0.001	0.058
AG-2-1M	0.11	-0.066	-0.015	-0.085	0.089	0.07	0.053	0.034	-0.139	-0.058
AG-3-1M	0.117	-0.029	-0.007	-0.093	0.128	0.029	0.04	0.058	-0.006	0.007
AG-4-1M	0.081	-0.113	0.041	-0.059	0.177	0.118	-0.058	-0.028	-0.064	-0.021
NFXG-1-4M	-0.095	-0.057	-0.003	-0.177	0.025	-0.032	-0.088	-0.191	-0.029	-0.029
NFXG-2-4M	-0.098	-0.069	-0.131	-0.123	-0.011	-0.117	-0.046	0.016	0.01	0.059
NFXG-3-4M	-0.092	-0.043	-0.072	-0.195	-0.026	-0.041	-0.098	-0.18	0.003	-0.023
NFXG-4-4M	-0.087	-0.068	-0.074	-0.207	-0.063	-0.004	-0.097	-0.124	-0.047	-0.031
NFXG-5-4M	-0.079	-0.079	-0.045	-0.216	-0.079	0.048	-0.1	-0.114	-0.046	-0.075
NFXG-6-4M	-0.05	-0.123	-0.026	-0.196	-0.123	0.086	0.018	-0.051	-0.129	-0.016
FXG-4M	-0.096	-0.077	-0.043	-0.174	-0.109	0.028	-0.05	-0.037	-0.065	-0.056
XYLAN-1-4M	-0.067	-0.109	-0.073	-0.188	-0.14	0.031	-0.075	-0.038	-0.09	-0.015
XYLAN-2-4M	-0.103	0.055	-0.106	-0.104	0.033	-0.141	-0.044	0.018	0.028	0.056
XYLAN-3-4M	-0.101	0.031	-0.15	-0.108	-0.055	-0.061	-0.097	0.004	0.006	0.039
BG-4M	-0.064	0.11	-0.049	-0.069	0.134	0.036	-0.156	-0.044	0.056	0.085
HG-2-4M	-0.014	0.027	-0.08	-0.162	0.085	-0.291	-0.107	0.062	0.019	-0.178
RG-1-4M	0.104	-0.016	-0.018	-0.166	0.065	-0.111	-0.071	-0.015	-0.051	0.038
RG1-a-4M	0.11	-0.027	-0.013	-0.142	0.106	-0.064	0.02	0.108	-0.001	0.072
AG-1-4M	-0.052	0.136	-0.125	-0.07	-0.029	-0.143	-0.088	0.108	-0.079	-0.005
Saccharification%	0.112	-0.089	-0.019	0.032	-0.055	-0.028	-0.024	0.045	-0.024	0.034
Lignin%	0.097	0.085	-0.063	0.015	-0.032	-0.059	-0.033	0.005	-0.056	-0.201
HEM%	-0.098	0.005	-0.084	-0.185	0.014	0.051	0.009	-0.02	0.064	0.146
Glc-0.1M	-0.07	-0.085	0	-0.145	-0.172	0.043	0.139	0.047	-0.159	0.085
Xyl-0.1M	0.073	0.079	-0.116	-0.009	0.002	0.181	-0.01	0.063	-0.039	0.059
Rha-1M	0.093	0.014	0.172	0.029	0.071	-0.01	0.006	0.078	-0.102	0.195
Gal-4M	-0.112	0.013	-0.076	-0.039	-0.038	-0.023	0.001	0.133	0.019	0.181
Gal-CL	-0.089	0.082	-0.007	-0.051	0.03	-0.064	-0.013	0.099	-0.295	0.107
Ara-OX	-0.07	0.066	-0.022	0.033	0.068	0.179	-0.224	0.141	-0.086	-0.047
Glc-OX	0.052	-0.125	-0.046	0.068	-0.019	-0.125	0.1	-0.062	0.205	0.218
Rha-OX	-0.014	-0.127	-0.04	0.154	0	0.085	-0.108	0.076	0.198	-0.097
Xyl-OX	-0.043	0.132	0.07	-0.093	0.003	0.095	-0.042	0.034	-0.215	-0.247
OXALATE (Yield%)	-0.036	0.119	0.122	-0.121	-0.003	0.097	0.117	-0.119	0.219	-0.185
1M (Yield%)	-0.074	-0.099	0.046	0.019	0.038	-0.044	-0.193	0.123	0.057	0.115
4M (Yield%)	0.085	0.052	0.121	-0.06	0.092	0.091	-0.114	0.212	-0.026	-0.129
XYLAN-5-RES	-0.037	-0.124	-0.133	0.148	0.091	-0.135	-0.053	-0.028	-0.083	-0.08
BG-RES	0.001	0.154	-0.088	0.141	-0.018	-0.036	-0.089	0.09	-0.136	0.099
HG-2-RES	0.028	0.15	-0.129	-0.004	-0.141	0.001	0.057	-0.027	0.106	-0.138
RG-1-RES	-0.041	-0.115	-0.083	-0.028	-0.022	-0.054	0.191	-0.124	-0.271	-0.032
RG1-a-RES	-0.101	-0.061	-0.044	-0.038	-0.128	0.104	0.037	0.128	-0.102	0.114
RG1-b-RES	-0.062	0.096	0.021	-0.091	0.064	0.106	-0.242	0.026	-0.15	0.093

## Sheet: Supplemental Table S4
A.
	PC1	PC2	PC3	PC4	PC5	PC6	PC7	PC8	PC9	PC10
Eigenvalue	43.833	18.986	14.566	10.319	7.048	6.545	5.975	4.566	3.162	0
Proportion	0.381	0.165	0.127	0.09	0.061	0.057	0.052	0.04	0.027	0
B.
Variable	PC1	PC2	PC3	PC4	PC5	PC6	PC7	PC8	PC9	PC10
NFXG-1-OX	-0.076	0.173	0.082	-0.084	-0.026	0.017	-0.005	0.013	0.028	-0.212
NFXG-2-OX	-0.122	0.097	0.081	-0.071	-0.051	-0.007	-0.029	0.002	0.023	-0.107
NFXG-3-OX	-0.092	0.158	0.078	-0.075	-0.024	0.011	-0.005	0.01	0.028	0.04
NFXG-4-OX	-0.069	0.169	0.093	-0.101	-0.02	0.032	-0.003	0.014	0.029	0.005
NFXG-5-OX	-0.02	0.212	0.063	-0.073	0.006	0.033	0.02	0.021	0.027	0.204
NFXG-6-OX	0.09	0.156	0.015	0.023	0.09	0.06	-0.043	0.13	0.035	-0.018
FXG-OX	-0.122	0.084	0.086	-0.092	0.015	0.046	0.03	-0.015	0.03	0.032
XYLAN-1-OX	0.103	0.16	0.007	-0.005	-0.041	-0.015	-0.051	0.06	0.001	-0.058
XYLAN-2-OX	0.074	0.193	-0.027	0.036	0.044	0.003	0.019	0.053	0.014	-0.001
XYLAN-3-OX	-0.026	0.186	0.076	-0.124	0.007	0.059	0.078	-0.037	0.019	-0.046
XYLAN-4-OX	-0.116	0.074	0.055	-0.063	-0.15	-0.081	-0.041	-0.05	-0.006	0.015
XYLAN-5-OX	0.077	0.166	0.062	-0.031	0.031	0.056	-0.085	0.132	0.034	-0.045
XYLAN-6-OX	-0.096	0.122	0.104	-0.064	-0.051	0.002	-0.103	0.076	0.037	0.072
XYLAN-7-OX	-0.113	0.088	0.073	-0.081	-0.129	-0.055	-0.042	-0.034	0.003	-0.018
BG-OX	0.005	0.172	-0.099	0.086	-0.086	-0.139	0.055	-0.065	-0.028	-0.049
HG-1-OX	-0.076	0.178	0.042	-0.01	-0.085	-0.064	-0.072	0.042	0.019	0.084
RG-1-OX	0.007	0.169	0.106	-0.077	-0.089	-0.002	-0.142	0.105	0.026	-0.034
PECTIN-OX	0.009	0.225	-0.02	0.035	-0.002	-0.039	0.01	0.034	0.014	-0.002
RG1-a-OX	-0.04	0.204	0.017	-0.03	0.084	0.047	0.102	-0.008	0.03	-0.01
RG1-b-OX	-0.014	0.141	0.124	-0.14	-0.136	-0.004	-0.093	0.024	0.009	0.011
RG-ARA-OX	-0.051	0.118	0.108	-0.124	-0.178	-0.048	-0.097	-0.004	-0.001	-0.02
AG-1-OX	0.049	0.137	0.051	-0.097	-0.212	-0.084	-0.069	-0.038	-0.03	0.054
NFXG-6-CL	-0.106	-0.037	-0.041	-0.155	0.094	-0.105	-0.031	0.052	-0.138	0.017
XYLAN-1-CL	0.109	0.068	0.053	-0.03	-0.116	-0.037	-0.168	0.119	0.001	0.189
XYLAN-4-CL	0.084	0.045	-0.139	-0.065	-0.03	0.003	-0.119	-0.14	0.217	0.034
XYLAN-5-CL	0.021	-0.006	-0.025	-0.252	-0.094	-0.091	-0.113	-0.143	-0.095	-0.004
BG-CL	-0.066	-0.039	0.074	-0.042	0.025	-0.19	0.192	0.219	-0.016	-0.046
HG-1-CL	-0.085	0.029	-0.028	0.025	0.021	-0.203	-0.211	-0.154	-0.024	-0.007
HG-2-CL	0.022	0.036	-0.192	-0.098	0.111	0.116	-0.15	-0.021	0.053	-0.001
RG-1-CL	-0.07	0.006	-0.103	-0.199	0.107	-0.012	-0.061	0.097	-0.155	0.002
LINSEED-MUC-CL	0.123	0.034	-0.129	-0.034	-0.027	-0.003	0.032	-0.093	-0.054	-0.002
RG1-a-CL	-0.102	-0.034	-0.099	-0.158	0.053	-0.021	-0.037	0.096	-0.128	-0.013
RG1-b-CL	-0.08	0.036	-0.15	-0.148	0.04	-0.036	0.023	0.144	-0.08	0.032
RG1-c-CL	-0.106	-0.026	-0.05	-0.142	0.105	-0.097	-0.06	0.027	-0.167	-0.013
RG-ARA-CL	0.134	0.03	-0.085	-0.074	0.021	0.052	0.036	-0.032	-0.033	0.066
AG-1-CL	0.118	0.03	-0.09	-0.037	0.056	0.109	0.152	-0.035	0.002	-0.043
AG-2-CL	0.134	0.018	-0.077	-0.06	0.012	0.085	0.06	-0.059	-0.006	0.04
AG-3-CL	0.127	-0.008	-0.114	-0.009	0.046	0.023	0.101	-0.061	-0.026	-0.04
AG-4-CL	0.138	0.033	-0.086	-0.006	0.004	0.05	-0.034	-0.023	0.04	0.095
NFXG-2-0.1M	-0.104	-0.007	-0.047	-0.023	0.128	-0.118	-0.179	-0.132	-0.067	-0.066
XYLAN-2-0.1M	0.081	0.162	-0.069	-0.01	0.098	-0.075	0.054	0.053	-0.051	-0.117
XYLAN-3-0.1M	-0.076	0.014	-0.196	-0.006	-0.044	-0.084	-0.061	-0.139	0.064	-0.063
XYLAN-5-0.1M	-0.138	-0.018	-0.053	0.048	0.037	-0.073	0.013	-0.099	0.042	-0.066
XYLAN-6-0.1M	-0.136	0.015	-0.068	0.016	0.049	-0.061	0.018	-0.117	0.053	-0.017
XYLAN-7-0.1M	-0.12	0.045	-0.023	0.002	0.177	-0.058	0.084	-0.037	0.1	-0.044
BG-0.1M	0.098	0.005	-0.09	0.11	-0.134	-0.121	-0.129	0.059	-0.025	0.046
HG-2-0.1M	0.015	0.161	-0.029	-0.071	0.208	-0.001	0.005	-0.164	0.022	-0.019
RG-1-0.1M	0.016	-0.014	-0.136	0.156	-0.184	-0.029	-0.182	0.025	0.081	0.006
LINSEED-MUC-0.1M	-0.111	0.022	-0.141	-0.013	-0.054	0.007	-0.052	-0.121	0.129	0.006
PECTIN-0.1M	0.08	0.02	-0.099	-0.016	0.046	-0.209	-0.182	-0.012	-0.148	0.007
RG1-a-0.1M	0.096	-0.045	0.025	0.189	-0.12	-0.057	-0.094	0.027	0.027	-0.022
RG1-b-0.1M	0.042	0.113	-0.043	0.179	0.09	-0.174	0.086	0.063	0.022	-0.003
RG-ARA-0.1M	0.039	0.134	-0.154	0.134	-0.023	0.007	0.041	-0.104	0.021	0.039
AG-1-0.1M	0.059	0.145	-0.086	0.099	-0.078	-0.08	-0.121	0.12	0.007	0.034
AG-2-0.1M	-0.048	0.133	-0.167	0.035	-0.001	0.117	0.064	-0.08	0.026	-0.06
AG-3-0.1M	0.063	0.158	-0.106	-0.005	0.045	0.08	0.145	-0.014	0.033	-0.008
NFXG-1-1M	-0.131	-0.016	0.078	0.079	0.083	-0.036	-0.021	0.077	-0.004	0.029
NFXG-2-1M	-0.115	0.032	-0.003	0.069	0.186	0.032	-0.11	0.077	0.033	0.07
NFXG-4-1M	-0.114	0.033	0.068	0.14	0.116	-0.037	-0.049	0.062	0.022	0.024
NFXG-5-1M	-0.118	0.025	0.068	0.148	0.094	-0.023	-0.019	0.064	0.005	0.011
NFXG-6-1M	-0.123	-0.001	0.091	0.097	0.04	-0.026	-0.009	-0.11	0.12	-0.042
FXG-1M	-0.112	0.057	0.045	0.12	0.129	-0.017	-0.12	-0.001	0.046	0.026
XYLAN-1-1M	-0.123	0.025	0.06	0.136	0.076	-0.02	-0.026	-0.049	0.089	-0.029
XYLAN-4-1M	-0.136	0.002	-0.036	0.024	-0.054	0.067	-0.021	0.114	-0.121	0.022
XYLAN-5-1M	-0.132	-0.01	-0.046	0.053	-0.092	0.058	0.024	0.085	-0.137	0.017
XYLAN-6-1M	-0.13	-0.005	-0.037	0.024	-0.132	0.059	0.021	0.046	-0.156	0.005
XYLAN-7-1M	-0.089	0.02	0.002	-0.07	-0.257	0.024	0.094	-0.002	-0.151	0.005
BG-1M	0.121	0.025	-0.109	0.064	-0.033	0.044	-0.013	0.141	0.072	0.054
HG-1-1M	-0.122	0.011	-0.091	0.076	-0.077	0.108	-0.082	-0.027	-0.022	0.004
HG-2-1M	-0.099	0.025	-0.171	0.062	-0.037	-0.018	-0.103	-0.062	0.012	0.04
RG-1-1M	-0.1	0.053	-0.073	0.118	-0.125	0.15	-0.021	-0.012	-0.093	-0.019
LINSEED-MUC-1M	-0.115	0.004	-0.102	0.122	-0.095	0.035	0.011	0.048	-0.097	-0.055
RG1-a-1M	-0.009	0.147	-0.075	-0.123	0.114	0.174	0.061	-0.054	0.082	0.015
RG1-b-1M	-0.13	-0.04	-0.07	-0.073	-0.096	-0.019	0.076	-0.009	0.025	-0.012
RG-ARA-1M	-0.109	0.012	-0.126	0.095	-0.073	0.092	-0.011	0.068	-0.107	0.022
AG-1-1M	-0.066	-0.088	-0.159	0.006	0.035	0.141	-0.042	0.164	-0.074	0.14
AG-2-1M	-0.093	-0.005	-0.123	0.114	-0.09	0.148	-0.008	0.083	-0.097	-0.059
AG-3-1M	-0.047	0.074	-0.142	0.205	-0.047	0.03	-0.037	-0.05	-0.104	0.025
AG-4-1M	-0.103	0.07	-0.082	0.146	0.084	0.018	-0.09	0.062	-0.05	0.038
NFXG-1-4M	-0.1	0.09	-0.138	0.013	0.016	-0.07	0.074	0.044	0.124	-0.047
NFXG-2-4M	-0.097	-0.143	0.002	-0.074	-0.007	-0.092	0.012	0.068	0.141	0.147
NFXG-3-4M	-0.078	-0.019	-0.171	-0.036	0.01	-0.127	0.146	0.027	0.127	-0.036
NFXG-4-4M	-0.089	-0.032	-0.154	-0.071	-0.011	-0.098	0.079	0.08	0.181	-0.02
NFXG-5-4M	-0.089	-0.012	-0.172	-0.044	-0.021	-0.103	0.06	0.085	0.155	-0.03
NFXG-6-4M	-0.109	-0.01	-0.142	-0.077	-0.06	0.068	-0.02	0.031	0.141	-0.019
FXG-4M	-0.102	-0.027	-0.136	-0.106	-0.051	-0.069	0.047	0.069	0.14	0.013
XYLAN-1-4M	-0.107	-0.052	-0.126	-0.097	-0.022	-0.046	0.038	0.083	0.141	0.051
XYLAN-2-4M	0.103	-0.135	0.059	-0.067	0.005	-0.099	0.044	0.028	0.063	0.121
XYLAN-3-4M	0.035	-0.154	-0.062	-0.1	0.007	-0.176	0.042	0.161	0.039	0.068
BG-4M	0.099	-0.009	-0.047	0.056	0.138	-0.168	0.07	0.179	-0.05	0.021
HG-2-4M	0.037	-0.055	0.079	0.013	-0.133	-0.188	-0.063	-0.002	0.36	-0.062
RG-1-4M	0.024	-0.033	-0.065	0.091	-0.083	0.228	-0.256	0.02	0.089	0.017
RG1-a-4M	-0.03	-0.133	0.104	-0.044	-0.079	0.113	-0.193	0.027	0.175	0.037
AG-1-4M	0.115	-0.116	-0.008	-0.006	-0.057	0.008	-0.115	0.066	0.116	0.053
Saccharification%	-0.127	-0.054	0.053	-0.027	-0.02	0.03	-0.085	0.024	-0.205	0.025
Lignin%	0.106	-0.06	0.014	0.047	-0.163	-0.113	0.049	0.046	-0.195	0
HEM%	0.01	-0.053	-0.221	-0.104	0.017	0.001	-0.095	0.115	0.039	0.001
Glc-0.1M	-0.089	-0.018	-0.075	-0.145	-0.095	0.043	0.128	0.196	-0.008	-0.021
Xyl-0.1M	0.099	-0.051	-0.072	-0.151	0.069	0.05	-0.052	-0.1	-0.178	0.082
Rha-1M	0.029	0.127	0.091	0.041	0.159	0.175	-0.007	0.176	-0.012	-0.019
Gal-4M	0.014	-0.117	0.016	-0.189	0.081	0.119	-0.184	-0.047	0.051	0.024
Gal-CL	0.095	-0.016	0.06	-0.104	0.035	0.186	-0.032	0.186	0.108	0.079
Ara-OX	0.07	-0.013	-0.063	-0.036	0.235	-0.016	-0.206	-0.116	0.045	0.13
Glc-OX	-0.127	-0.07	0.092	0.056	0.025	0.051	0.037	-0.033	-0.068	-0.011
Rha-OX	-0.097	-0.022	0.039	0.002	0.095	-0.039	-0.133	-0.281	-0.084	-0.032
Xyl-OX	0.119	0.085	-0.081	-0.053	-0.097	-0.053	0.016	0.072	0.062	0.016
OXALATE (Yield%)	0.087	0.118	-0.089	-0.01	-0.114	-0.122	0.108	-0.073	-0.035	-0.029
1M (Yield%)	-0.085	0.029	0.078	-0.056	0.125	-0.192	-0.111	0.152	0.064	-0.085
4M (Yield%)	0.081	0.094	-0.056	0.057	0.03	-0.202	-0.124	0.125	-0.096	-0.048
XYLAN-5-RES	-0.094	-0.102	0.1	0.136	0.044	-0.04	0.073	0.05	0.052	-0.013
BG-RES	0.119	-0.081	0.033	0.013	0.025	0.053	-0.144	0.14	0.012	-0.695
HG-2-RES	0.116	-0.066	-0.03	-0.089	-0.119	-0.044	0.047	-0.145	-0.054	-0.274
RG-1-RES	-0.093	-0.051	-0.024	0.037	-0.111	0.207	0.055	0.037	0.225	-0.082
RG1-a-RES	-0.086	-0.061	-0.076	-0.179	0.014	0.137	-0.102	0.03	-0.023	-0.229
RG1-b-RES	0.078	0.028	-0.113	0.023	0.115	-0.004	-0.199	0.208	-0.027	-0.106
